# Supplementary material for: Hypervalent Iodine-Catalyzed Fluorination of Diene-Containing Compounds: A Computational Study
Source: Molecules. 2024 Jun 29;29(13):3104. doi: 10.3390/molecules29133104 (PMC11243597; doi:10.3390/molecules29133104)
Supplement: Supplementary file 1 [file molecules-29-03104-s001.zip]

Archive with 1 entries (1 files):
- molecules-3052415-supplementary.pdf
